# Supplementary material for: Case report: Two unique nonsense mutations in HTRA1-related cerebral small vessel disease in a Chinese population and literature review
Source: Front Neurol. 2022 Dec 22;13:1069453. doi: 10.3389/fneur.2022.1069453 (PMC9813394; doi:10.3389/fneur.2022.1069453)
Supplement: Supplementary file 2 [file Data_Sheet_1.ZIP]

Archive with 16 entries (10 files):
- case-A/
- case-A/1.测序统计/
- case-A/1.测序统计/Quality/
- case-A/1.测序统计/Quality/Clean/
- case-A/1.测序统计/Quality/Clean/CA2245B.rmadapt.1_fastqc.html
- case-A/1.测序统计/Quality/Clean/CA2245B.rmadapt.1_fastqc.zip
- case-A/1.测序统计/Quality/Clean/CA2245B.rmadapt.2_fastqc.html
- case-A/1.测序统计/Quality/Clean/CA2245B.rmadapt.2_fastqc.zip
- case-A/1.测序统计/Quality/Raw/
- case-A/1.测序统计/Quality/Raw/CA2245B_R1_fastqc.html
- case-A/1.测序统计/Quality/Raw/CA2245B_R1_fastqc.zip
- case-A/1.测序统计/Quality/Raw/CA2245B_R2_fastqc.html
- case-A/1.测序统计/Quality/Raw/CA2245B_R2_fastqc.zip
- case-A/1.测序统计/Stat/
- case-A/1.测序统计/Stat/CA2245B(石大军).Coverage.xlsx
- case-A/1.测序统计/Stat/CA2245B(石大军).Enrichment.xlsx
