# Supplementary material for: Case report: Two unique nonsense mutations in HTRA1-related cerebral small vessel disease in a Chinese population and literature review
Source: Front Neurol. 2022 Dec 22;13:1069453. doi: 10.3389/fneur.2022.1069453 (PMC9813394; doi:10.3389/fneur.2022.1069453)
Supplement: Supplementary file 2 [file Data_Sheet_1.ZIP › case-A/1.测序统计/Stat/CA2245B(石大军).Enrichment.xlsx]

## Sheet: Sheet1
Sample	TOTAL_READS	PCT_TARGET_BASES_1X	PCT_TARGET_BASES_2X	PCT_TARGET_BASES_10X	PCT_TARGET_BASES_20X	PCT_TARGET_BASES_30X	PCT_TARGET_BASES_40X	PCT_TARGET_BASES_50X	PCT_TARGET_BASES_100X	MEAN_TARGET_COVERAGE
CA2245B	116942700	0.977708	0.976051	0.962021	0.931015	0.88423	0.825731	0.761874	0.473826	124.055
