# Supplementary material for: Case report: Two unique nonsense mutations in HTRA1-related cerebral small vessel disease in a Chinese population and literature review
Source: Front Neurol. 2022 Dec 22;13:1069453. doi: 10.3389/fneur.2022.1069453 (PMC9813394; doi:10.3389/fneur.2022.1069453)
Supplement: Supplementary file 4 [file Data_Sheet_3.ZIP › case-C/3.变异分析/脑小血管合并脑白质异常相关基因列表.xlsx]

## Sheet: Sheet1
AARS
AARS2
AAT2
ABAT
ABCA1
ABCA7
ABCB1
ABCC2
ABCC6
ABCC8
ABCC9
ABCD1
ABCD4
ABCG5
ABCG8
ACAD9
ACADS
ACE
ACER3
ACO2
ACP5
ACTA2
ACTB
ACTG1
ACVRL1
ACY1
ADAMTS1
ADAMTS10
ADAMTS13
ADAMTS2
ADAR
ADAT3
ADCK3
ADCK4
ADD1
ADGRV1
ADH1C
ADIPOQ
ADSL
AGT
AGTPBP1
AGTR1
AGXT
AHCY
AHDC1
AHI1
AHSG
AIMP1
AIMP2
AIP
AIRE
AKAP10
AKT3
ALDH18A1
ALDH6A1
ALG12
ALG2
ALG8
ALG9
ALOX5
ALOX5AP
ALPL
ALX1
ALX3
ALX4
AMACR
AMER1
AMPD1
AMPD2
AMT
ANIB1
ANIB10
ANIB11
ANIB2
ANIB3
ANIB4
ANIB5
ANIB6
ANIB7
ANIB8
ANIB9
ANK2
ANKLE2
ANKRD11
ANTXR1
AOMS1
AP3B2
AP4B1
AP4E1
AP4M1
AP4S1
AP5Z1
APC2
APOA1
APOA2
APOA5
APOB
APOE
APP
ARFGEF2
ARG1
ARHGAP31
ARID1A
ARID1B
ARID2
ARL13B
ARL3
ARMC9
ARNT2
ARSA
ARSI
ARV1
ARX
ASL
ASNS
ASPA
ASPH
ASPM
ASS1
ASXL1
ASXL3
ATFB2
ATFB5
ATFB8
ATL1
ATM
ATN1
ATP13A2
ATP1A2
ATP1A3
ATP1B1
ATP2C1
ATP6AP2
ATP6V1A
ATP7A
ATP7B
ATP8A2
ATR
ATRX
ATXN2
B3GALNT2
B3GALT6
B3GLCT
B4GALNT1
B4GALT1
B4GAT1
B9D1
B9D2
BARD1
BAZ1B
BCAP31
BCOR
BDNF
BEST1
BGN
BICD2
BLM
BMP4
BMPR2
BPTF
BRAF
BRAT1
BRCC3
BUB1
BUB1B
BUB3
BVES
C10orf2
C11orf73
C12orf57
C12orf65
C1R
C2CD3
C4A
C5orf42
C7orf43
C9orf72
CACNA1A
CACNA1C
CACNA1D
CACNA1E
CACNA1G
CACNA1H
CACNA1S
CACNB4
CALR
CARKD
CARS2
CASC5
CASQ1
CASR
CAV3
CBS
CC2D2A
CCDC102B
CCDC174
CCDC47
CCDC8
CCDC88A
CCL2
CCM2
CCR5
CD36
CD59
CD96
CDC42
CDK10
CDK13
CDK5
CDK5RAP2
CDK6
CDKN1C
CDKN2A
CDKN2B-AS1
CDON
CECR1
CENPE
CENPF
CENPJ
CEP104
CEP120
CEP135
CEP152
CEP19
CEP290
CEP41
CEP55
CEP57
CEP63
CES1P1
CETP
CFH
CFHR1
CFHR3
CHMP1A
CHMP2B
CHRNA4
CHST14
CISD2
CIT
CLCN2
CLP1
CLTC
CMTS
CNKSR2
CNNM2
CNTNAP1
CNTNAP2
COASY
COG1
COG2
COG4
COG5
COG6
COG7
COG8
COL15A1
COL16A1
COL1A1
COL1A2
COL3A1
COL4A1
COL4A2
COL4A3
COL4A4
COL4A5
COL5A1
COL5A2
COL6A1
COL6A2
COL8A1
COL8A2
COLEC11
COPB2
COQ2
COX7B
CPLX1
CPS1
CPT2
CREBBP
CRELD1
CRELD2
CRP
CRYAA
CSF1R
CSPP1
CST3
CTBP1
CTC1
CTLA4
CTNNA2
CTNNB1
CTNS
CTSA
CUL3
CUL4B
CUL7
CWF19L1
CYFIP2
CYP11A1
CYP11B1
CYP11B2
CYP19A1
CYP1A2
CYP26C1
CYP27A1
CYP2B6
CYP2C19
CYP2U1
CYP3A4
CYP3A5
CYP4F2
CYP4V2
CYP7B1
D2HGDH
DACT1
DAG1
DARS
DARS2
DCC
DCHS1
DCTN1
DCX
DDB2
DDHD1
DDHD2
DDX3X
DDX59
DEAF1
DES
DHCR24
DHCR7
DHDDS
DIAPH1
DIS3L2
DISP1
DLD
DLL1
DLL4
DMD
DMPK
DNAL4
DNASE1
DNM1
DNM1L
DNMT1
DOCK6
DOCK7
DOCK8
DONSON
DPF2
DPM1
DPM2
DPM3
DPYD
DPYS
DSG2
DVL1
DYNC1H1
DYNC2H1
DYRK1B
EARS2
EBP
ECE1
EDN1
EDNRA
EEF1A2
EFEMP2
EFHC1
EFNB1
EGFLAM
EHMT1
EIF2B1
EIF2B2
EIF2B3
EIF2B4
EIF2B5
EIF2S3
ELMO2
ELN
EMC1
EMILIN1
EML1
EMX2
ENG
ENPP1
ENTPD1
EOGT
EP300
EPAS1
EPG5
EPHB4
EPHX2
EPO
EPOR
EPRS
ERCC2
ERCC3
ERCC6
ERCC8
ERG
ERLIN2
ERMARD
ESCO2
ESR1
ETV6
EXOSC8
EXT1
EYA4
F10
F11
F13A1
F13B
F2
F5
F7
F8
F8A1
F9
FA2H
FAM126A
FANCI
FAS
FAT4
FBLN2
FBLN5
FBN1
FBN2
FBXL4
FCGR2A
FCGR2B
FCGR2C
FERMT1
FERMT3
FGA
FGB
FGF12
FGF8
FGFR1
FGFR2
FGFR3
FGFRL1
FGG
FH
FIG4
FKBP5
FKRP
FKTN
FLCN
FLI1
FLII
FLNA
FLVCR2
FMO3
FMR1
FN1
FOLR1
FOXC1
FOXE3
FOXG1
FOXH1
FRMD4A
FRMPD4
FSHB
G6PD
GAA
GABRA1
GABRB1
GABRB2
GABRB3
GABRD
GABRG2
GALC
GANAB
GAS1
GATA2
GATA3
GATA4
GATA5
GATA6
GATM
GBA
GBA2
GBE1
GCDH
GCLC
GCLM
GCSH
GDF1
GDF2
GFAP
GFER
GFI1B
GFM1
GFND1
GGCX
GH1
GHR
GJA1
GJA4
GJA5
GJB1
GJC2
GLA
GLDC
GLI2
GLI3
GLRX5
GLUL
GM2A
GMPPB
GNAO1
GNAQ
GNB3
GP1BA
GP6
GPC3
GPC4
GPKOW
GPR143
GPSM2
GPT
GPT2
GPX4
GRIA4
GRIN1
GRIN2B
GRIN2D
GRN
GSN
GTF2E2
GTF2H5
GTPBP2
GUCY1A3
GYS1
HACE1
HBB
HCCS
HCFC1
HCFC2
HCN1
HCN4
HEPACAM
HERC1
HESX1
HFE
HHT4
HIBCH
HIC1
HIVEP2
HLA-DRB1
HMCN1
HMGCL
HMGCR
HNF4A
HNRNPU
HOXA1
HRAS
HSD11B2
HSD17B4
HSPA9
HSPG2
HTR2A
HTRA1
HTRA2
HTT
HYDIN
HYLS1
HYOU1
HYT1
HYT2
HYT3
HYT4
HYT5
HYT6
IBA57
ICAM1
ICK
IDH1
IER3IP1
IFIH1
IFT52
IFT80
IGBP1
IGF1R
IGFBP7
IKBKG
IL10
IL12B
IL1RN
IL23R
IL6
INPP5E
IQSEC2
IRF2BPL
IRF3
IRS1
ISCA2
ISCU
ISPD
ITGA2
ITGA2B
ITGB3
ITGB6
ITM2B
IVD
JAG1
JAK2
JAM3
KALRN
KANSL1
KAT6B
KATNB1
KCNA2
KCNA5
KCNAB2
KCNB1
KCNE1
KCNE2
KCNH2
KCNJ2
KCNJ5
KCNK18
KCNMB1
KCNQ1
KCNQ2
KCNT1
KCNT2
KCTD7
KDM1A
KDM5B
KIAA0556
KIAA0586
KIAA0753
KIAA1109
KIAA1279
KIAA2022
KIDINS220
KIF14
KIF1B
KIF1C
KIF2A
KIF5C
KIF7
KITLG
KLHL3
KLHL7
KMT2A
KNG1
KRAS
KRIT1
KRT14
L1CAM
L2HGDH
LAMA1
LAMA2
LAMB1
LARGE
LARS2
LBR
LDLR
LDLRAP1
LEPR
LETM1
LGV1
LHX4
LIG4
LINC00540
LIPA
LIPC
LIPT1
LIPT2
LMAN1
LMBR1
LMBRD1
LMNA
LMNB1
LMOD1
LNP1
LNX1
LONP1
LOX
LOXL1
LPA
LPL
LRP1
LRP2
LRP6
LRPPRC
LTBP1
LTBP3
LYRM7
LZTR1
MACF1
MAG
MAGT1
MAP2K2
MAPRE2
MAPT
MASP1
MAT2A
MAX
MBTPS2
MCCC1
MCCC2
MCFD2
MCI2
MCOLN1
MCPH1
MDD1
MDD2
MDH2
MED12
MED25
MEF2A
MEF2C
MEFV
MFAP5
MFN2
MFSD2A
MGAT2
MGP
MICU1
MID1
MKS1
MLC1
MLH1
MMACHC
MMADHC
MMP3
MMP9
MOCS1
MOCS2
MOGS
MPDU1
MPI
MPL
MPLKIP
MPO
MRAS
MRE11A
MRPS16
MRPS22
MSH2
MSH6
MSTO1
MTCP1
MTFMT
MTHFD1
MTHFR
MTOR
MTR
MTRR
MTTP
MUT
MVP
MYBPC3
MYD88
MYH11
MYH7
MYH9
MYLK
MYMY1
MYMY4
MYO5A
MYO7A
NAA10
NADK2
NAGA
NANS
NARS2
NBEAL2
NCAPD3
NCF1
NDE1
NDN
NDUFA2
NDUFA6
NDUFAF3
NDUFAF5
NDUFB11
NDUFB8
NDUFS2
NDUFS4
NECAP1
NEDD4L
NELFA
NEUROD2
NF1
NFIA
NFIX
NHLRC2
NKX2-5
NKX6-2
NNMT
NODAL
NOS2
NOS3
NOTCH1
NOTCH2
NOTCH3
NPHP1
NPPA
NR3C1
NR3C2
NRAS
NSD1
NSUN2
NT5C2
NTN1
NTRK1
NTRK2
NUP155
NUS1
OBSL1
OCRL
OFD1
OLR1
OPA1
OSGEP
OTC
OTOG
OTUD6B
OTX2
P2RY12
PAFAH1B1
PAH
PAK1
PAOD1
PARK2
PARK7
PARS2
PAX6
PC
PCCA
PCCB
PCDH19
PCLO
PCNA
PCNT
PCSK9
PDCD10
PDE3A
PDE4D
PDE6D
PDGFB
PDGFRA
PDGFRB
PDHA1
PDHX
PDYN
PEAR1
PEPD
PEX1
PEX10
PEX16
PGAP1
PGM1
PHACTR1
PHC1
PHGDH
PIBF1
PIEZO2
PIGA
PIGG
PIGH
PIGN
PIGP
PIK3C2A
PIK3CA
PIK3R2
PITX2
PITX3
PKD1
PKD2
PLA2G7
PLAA
PLAT
PLAU
PLEKHG2
PLG
PLOD1
PLOD3
PLP1
PMM2
PMS2
PNKP
PNP
POGZ
POLD1
POLG
POLG2
POLR1C
POLR3A
POLR3B
POMGNT1
POMGNT2
POMK
POMT1
POMT2
PON1
PON2
POR
PORCN
POT1
POU1F1
PPARA
PPARG
PPP1CB
PPP1R15B
PPP1R17
PPP2CA
PPP2R1A
PPP3CA
PRDM16
PRKAG2
PRKAR1A
PRKCH
PRKDC
PRKG1
PRKRA
PRNP
PROC
PROKR2
PROP1
PROS1
PROZ
PRRX1
PRUNE
PSAP
PSEN1
PSEN2
PSMA6
PTCH1
PTDSS1
PTEN
PTGER2
PTGIS
PTGS1
PTPN11
PTPN22
PUF60
PUS1
PYCR1
PYCR2
QARS
RAB18
RAB23
RAB3GAP1
RAB3GAP2
RAC1
RAD51
RAF1
RAI1
RARS
RASA1
RASGRP2
RB1
RBBP8
RBM10
RBM20
RBPJ
RECQL4
REPS1
RERE
RET
RFT1
RFWD3
RGS5
RHOBTB2
RIT1
RMND1
RNASE13
RNASEH2A
RNASEH2B
RNASEH2C
RNASET2
RNF113A
RNF13
RNF168
RNF213
RNU4ATAC
ROBO4
ROR2
RPGRIP1
RPGRIP1L
RPS6KA3
RRAS2
RRM2B
RSPO2
RTTN
RUSC2
RYR1
RYR2
SACS
SAG
SALL1
SAMD9
SAMD9L
SAMHD1
SASS6
SBF2
SCN1A
SCN1B
SCN2B
SCN3A
SCN3B
SCN4B
SCN5A
SCN8A
SCNN1B
SCNN1G
SCO2
SCP2
SDHA
SDHAF2
SDHB
SDHC
SDHD
SEPSECS
SERPINA1
SERPINB6
SERPINC1
SERPIND1
SERPINE1
SERPINF2
SET
SETBP1
SETD2
SH2B3
SHANK3
SHH
SHOC2
SIN3A
SIX3
SIX6
SKI
SLC12A5
SLC12A6
SLC13A5
SLC17A3
SLC19A2
SLC1A2
SLC1A4
SLC20A2
SLC25A15
SLC25A19
SLC25A24
SLC25A4
SLC2A1
SLC2A10
SLC35A1
SLC35A2
SLC37A4
SLC39A13
SLC39A14
SLC6A8
SLC6A9
SLC9A6
SMAD2
SMAD3
SMAD4
SMAD6
SMARCA4
SMARCAL1
SMARCB1
SMARCC2
SMARCE1
SMC1A
SMG9
SMO
SMYD2
SNAP29
SNIP1
SNRPN
SNTA1
SNX10
SOD1
SON
SOS1
SOS2
SOX11
SOX17
SOX18
SOX2
SOX3
SPARC
SPATA5
SPATC1L
SPECC1L
SPG11
SPG21
SPG7
SPTAN1
SPTB
SQSTM1
SSR4
ST3GAL5
STAG2
STAMBP
STAT1
STAT4
STIL
STIM1
STUB1
STXBP1
SUFU
SUMF1
SURF1
SYNGAP1
SYNJ1
SZT2
TADA2A
TAF1
TAF13
TAF2
TALDO1
TARS2
TAZ
TBC1D20
TBC1D23
TBCD
TBCE
TBCK
TBK1
TBP
TBX20
TBX5
TBXA2R
TBXAS1
TCF4
TCN2
TCTN1
TCTN2
TCTN3
TDGF1
TECPR2
TEK
TELM
TET2
TGFB1
TGFB2
TGFB3
TGFBR1
TGFBR2
TGFBR3
TGIF1
THBD
THPO
THRA
THSD1
TICAM1
TIMM50
TIMP1
TK2
TLL1
TLR3
TLR5
TMCO1
TMEM106B
TMEM107
TMEM127
TMEM138
TMEM165
TMEM173
TMEM216
TMEM231
TMEM237
TMEM260
TMEM5
TMEM67
TMEM70
TMLHE
TMTC3
TNF
TNFRSF1A
TNFSF4
TNNI3
TNXB
TOE1
TOR1A
TP53
TPH2
TPP2
TRAK1
TRAPPC11
TRAPPC12
TRAPPC6B
TRAPPC9
TREM2
TREX1
TRIP13
TRMT1
TRPM7
TRPS1
TSC1
TSC2
TSEN2
TSEN54
TSR1
TTR
TUBA1A
TUBB
TUBB2A
TUBB2B
TUBB3
TUSC3
TYMP
TYROBP
UBA5
UBE2A
UBE3B
UBTF
UCHL1
UCP2
UFC1
ULK4
UNC80
UPF3B
USF1
USP18
USP9X
UVSSA
VAC14
VANGL1
VARS
VAX1
VCAN
VCP
VEGFA
VHL
VIMP
VKORC1
VPS11
VPS13B
VPS13D
VPS53
VWA3B
VWF
WAC
WAS
WDPCP
WDR26
WDR34
WDR35
WDR4
WDR45B
WDR60
WDR62
WDR73
WDR81
WFS1
WHCR
WHSC1
WIPF1
WIPF3
WNK4
WNT3
WNT5A
WRN
WT1
WWOX
XBP1
XPA
XPC
XPNPEP2
XPR1
Xq28
XYLT1
XYLT2
YARS2
YWHAE
YWHAG
YY1
YY1AP1
ZBTB18
ZBTB20
ZDHHC9
ZEB2
ZFR
ZFYVE26
ZIC1
ZIC2
ZMPSTE24
ZNF148
ZNF423
ZNHIT3
ZSWIM6
