# Supplementary material for: Case report: Two unique nonsense mutations in HTRA1-related cerebral small vessel disease in a Chinese population and literature review
Source: Front Neurol. 2022 Dec 22;13:1069453. doi: 10.3389/fneur.2022.1069453 (PMC9813394; doi:10.3389/fneur.2022.1069453)
Supplement: Supplementary file 5 [file Data_Sheet_4.ZIP › case2-A/1.测序统计/Stat/CA2275B(陶毓健).Enrichment.xlsx]

## Sheet: Sheet1
Sample	TOTAL_READS	PCT_TARGET_BASES_1X	PCT_TARGET_BASES_2X	PCT_TARGET_BASES_10X	PCT_TARGET_BASES_20X	PCT_TARGET_BASES_30X	PCT_TARGET_BASES_40X	PCT_TARGET_BASES_50X	PCT_TARGET_BASES_100X	MEAN_TARGET_COVERAGE
CA2275B	113877662	0.97902	0.977077	0.961628	0.93696	0.906883	0.871778	0.832938	0.612152	149.188
