# Supplementary material for: Case report: Two unique nonsense mutations in HTRA1-related cerebral small vessel disease in a Chinese population and literature review
Source: Front Neurol. 2022 Dec 22;13:1069453. doi: 10.3389/fneur.2022.1069453 (PMC9813394; doi:10.3389/fneur.2022.1069453)
Supplement: Supplementary file 6 [file Data_Sheet_5.ZIP]

Archive with 3 entries (1 files):
- case2-B/
- case2-B/2.变异信息/
- case2-B/2.变异信息/CA2275B.hg19_multianno.txt
