# Supplementary material for: Case report: Two unique nonsense mutations in HTRA1-related cerebral small vessel disease in a Chinese population and literature review
Source: Front Neurol. 2022 Dec 22;13:1069453. doi: 10.3389/fneur.2022.1069453 (PMC9813394; doi:10.3389/fneur.2022.1069453)
Supplement: Supplementary file 7 [file Data_Sheet_6.ZIP]

Archive with 5 entries (3 files):
- case2-C/
- case2-C/3.变异分析/
- case2-C/3.变异分析/CA2275B(陶毓健).Exonic_Variants.xlsx
- case2-C/3.变异分析/CA2275B(陶毓健).疾病Exonic_Variants.xlsx
- case2-C/3.变异分析/CA2275B疾病相关基因列表.xlsx
