# Supplementary material for: Case report: Two unique nonsense mutations in HTRA1-related cerebral small vessel disease in a Chinese population and literature review
Source: Front Neurol. 2022 Dec 22;13:1069453. doi: 10.3389/fneur.2022.1069453 (PMC9813394; doi:10.3389/fneur.2022.1069453)
Supplement: Supplementary file 7 [file Data_Sheet_6.ZIP › case2-C/3.变异分析/CA2275B疾病相关基因列表.xlsx]

## Sheet: Sheet1
AAT2
ABCA1
ABCA7
ABCB1
ABCC2
ABCC6
ABCC8
ABCC9
ABCD1
ABCD4
ABCG5
ABCG8
ACAD9
ACE
ACP5
ACTA2
ACTB
ACTG1
ACVRL1
ADAMTS1
ADAMTS10
ADAMTS13
ADAMTS2
ADAR
ADCK3
ADCK4
ADD1
ADGRV1
ADH1C
ADIPOQ
AGT
AGTR1
AGXT
AIP
AIRE
AKAP10
ALG12
ALG2
ALG8
ALG9
ALOX5
ALOX5AP
ALPL
AMACR
AMPD1
ANIB1
ANIB10
ANIB11
ANIB2
ANIB3
ANIB4
ANIB5
ANIB6
ANIB7
ANIB8
ANIB9
ANK2
ANTXR1
AOMS1
APOA1
APOA2
APOA5
APOB
APOE
APP
ARFGEF2
ARG1
ARSA
ASL
ASPA
ASPH
ASS1
ASXL1
ATFB2
ATFB5
ATFB8
ATM
ATP1A2
ATP1A3
ATP1B1
ATP2C1
ATP7A
ATP7B
ATR
B3GALT6
B4GALT1
BARD1
BAZ1B
BDNF
BEST1
BGN
BLM
BMP4
BMPR2
BRAF
BRCC3
BVES
C1R
C4A
CACNA1A
CACNA1C
CACNA1D
CACNA1H
CACNA1S
CACNB4
CALR
CASQ1
CASR
CAV3
CBS
CCDC102B
CCDC8
CCL2
CCM2
CCR5
CD36
CD59
CDKN1C
CDKN2A
CDKN2B-AS1
CECR1
CEP19
CES1P1
CETP
CFH
CFHR1
CFHR3
CHRNA4
CHST14
CISD2
CLCN2
CMTS
CNNM2
CNTNAP2
COG1
COG5
COG6
COG7
COG8
COL15A1
COL16A1
COL1A1
COL1A2
COL3A1
COL4A1
COL4A2
COL4A3
COL4A4
COL4A5
COL5A1
COL5A2
COL6A1
COL6A2
COL8A1
COL8A2
COLEC11
COQ2
CPS1
CPT2
CRELD1
CRELD2
CRP
CRYAA
CSF1R
CST3
CTC1
CTLA4
CTNNB1
CTSA
CUL3
CUL7
CYP11B1
CYP11B2
CYP19A1
CYP1A2
CYP26C1
CYP27A1
CYP2B6
CYP2C19
CYP3A4
CYP3A5
CYP4F2
CYP4V2
DARS2
DCHS1
DCTN1
DDB2
DDHD1
DES
DLD
DMD
DMPK
DNASE1
DOCK8
DPM1
DPM3
DSG2
DVL1
DYNC2H1
DYRK1B
EBP
ECE1
EDN1
EDNRA
EFEMP2
EFHC1
EGFLAM
EIF2B1
EIF2B2
EIF2B3
EIF2B4
EIF2B5
ELMO2
ELN
EMILIN1
ENG
ENPP1
EPAS1
EPHB4
EPHX2
EPO
EPOR
ERCC2
ERCC6
ERCC8
ERG
ERMARD
ESCO2
ESR1
ETV6
EXT1
EYA4
F10
F11
F13A1
F13B
F2
F5
F7
F8
F8A1
F9
FAS
FBLN2
FBLN5
FBN1
FBN2
FCGR2A
FCGR2B
FCGR2C
FERMT1
FERMT3
FGA
FGB
FGG
FH
FKBP5
FKTN
FLNA
FMO3
FMR1
FN1
FOLR1
FOXC1
FOXE3
FSHB
G6PD
GAA
GABRA1
GABRB3
GABRD
GABRG2
GALC
GANAB
GATA2
GATA3
GATA4
GATA5
GATA6
GATM
GBA
GCDH
GCLC
GCLM
GDF2
GFAP
GFI1B
GFND1
GGCX
GH1
GHR
GJA4
GJA5
GLA
GNAQ
GNB3
GP1BA
GP6
GPR143
GPT
GRIN1
GRIN2B
GSN
GUCY1A3
GYS1
HBB
HCFC1
HCFC2
HCN4
HFE
HHT4
HLA-DRB1
HMCN1
HMGCR
HNF4A
HOXA1
HSD11B2
HSPG2
HTR2A
HTRA1
HYDIN
HYOU1
HYT1
HYT2
HYT3
HYT4
HYT5
HYT6
ICAM1
IDH1
IFIH1
IGFBP7
IKBKG
IL10
IL12B
IL1RN
IL23R
IL6
IRF3
IRS1
ISCU
ITGA2
ITGA2B
ITGB3
ITGB6
ITM2B
IVD
JAG1
JAK2
JAM3
KALRN
KCNA5
KCNE1
KCNE2
KCNH2
KCNJ2
KCNJ5
KCNK18
KCNMB1
KCNQ1
KCNQ1
KIF1B
KITLG
KLHL3
KNG1
KRAS
KRIT1
KRIT1
KRT14
LARS2
LBR
LDLR
LDLRAP1
LEPR
LGV1
LINC00540
LIPA
LIPC
LMAN1
LMBRD1
LMNA
LMOD1
LNX1
LOX
LOXL1
LPA
LPL
LRP1
LRP6
LRPPRC
LTBP1
LTBP3
LZTR1
MAGT1
MASP1
MAT2A
MAX
MCCC1
MCCC2
MCFD2
MCI2
MDD1
MDD2
MEF2A
MEFV
MFAP5
MFN2
MGAT2
MGP
MICU1
MLC1
MMACHC
MMADHC
MMP3
MMP9
MPDU1
MPI
MPL
MPO
MRAS
MRE11A
MTCP1
MTHFD1
MTHFR
MTR
MTRR
MTTP
MUT
MVP
MYBPC3
MYD88
MYH11
MYH7
MYH9
MYLK
MYMY1
MYMY4
MYO5A
MYO7A
NAA10
NBEAL2
NCF1
NDN
NDUFS4
NF1
NFIX
NKX2-5
NNMT
NOS2
NOS3
NOTCH1
NOTCH2
NOTCH3
NPPA
NR3C1
NR3C2
NRAS
NTRK1
NUP155
OBSL1
OLR1
OTC
OTOG
P2RY12
PAOD1
PARK2
PARK7
PARS2
PCCA
PCCB
PCDH19
PCNA
PCNT
PCSK9
PDCD10
PDE3A
PDE4D
PDGFB
PDGFRA
PDGFRB
PEAR1
PEPD
PGM1
PHACTR1
PIGA
PIK3C2A
PIK3CA
PITX2
PKD1
PKD2
PLA2G7
PLAT
PLAU
PLG
PLOD1
PLOD3
PLP1
PMM2
PNP
POLD1
POLG
PON1
PON2
POR
PORCN
POT1
PPARA
PPARG
PPP1CB
PPP1R17
PRKAG2
PRKAR1A
PRKCH
PRKG1
PRKRA
PRNP
PROC
PROS1
PROZ
PSEN1
PSEN2
PSMA6
PTEN
PTGER2
PTGIS
PTGS1
PTPN11
PTPN22
PUS1
RAF1
RASA1
RASGRP2
RBBP8
RBM20
RECQL4
RET
RFT1
RGS5
RIT1
RNASE13
RNASEH2A
RNASEH2B
RNASEH2C
RNF213
ROBO4
ROR2
RRAS2
RYR1
RYR2
SAG
SAMD9
SAMHD1
SBF2
SCN1A
SCN1B
SCN2B
SCN3B
SCN4B
SCN5A
SCNN1B
SCNN1G
SCP2
SDHA
SDHAF2
SDHB
SDHC
SDHD
SERPINA1
SERPINB6
SERPINC1
SERPIND1
SERPINE1
SERPINF2
SET
SH2B3
SHOC2
SKI
SLC12A5
SLC17A3
SLC19A2
SLC1A2
SLC20A2
SLC2A1
SLC2A10
SLC35A1
SLC37A4
SLC39A13
SMAD2
SMAD3
SMAD4
SMAD6
SMARCA4
SMARCAL1
SMARCB1
SMARCE1
SMYD2
SNAP29
SNRPN
SNTA1
SNX10
SOD1
SOS1
SOS2
SOX17
SOX18
SPARC
SPATC1L
SPTB
STAT1
STAT4
STIM1
SUFU
TADA2A
TALDO1
TAZ
TBK1
TBP
TBX20
TBX5
TBXA2R
TBXAS1
TCN2
TEK
TELM
TET2
TGFB1
TGFB2
TGFB3
TGFBR1
TGFBR2
TGFBR3
THBD
THPO
THRA
THSD1
TICAM1
TIMP1
TLL1
TLR3
TLR5
TMEM127
TMEM173
TMLHE
TNF
TNFRSF1A
TNFSF4
TNNI3
TNXB
TOR1A
TP53
TPH2
TPP2
TRAK1
TREX1
TRPM7
TRPS1
TSC1
TSC2
TSR1
TTR
TUSC3
UCHL1
UCP2
ULK4
USF1
USP18
UVSSA
VANGL1
VCAN
VEGFA
VHL
VIMP
VKORC1
VWF
WAS
WFS1
WIPF1
WIPF3
WNK4
WNT5A
WRN
XBP1
XPA
XPC
XPNPEP2
XPR1
XYLT1
XYLT2
Xq28
YARS2
YY1AP1
ZMPSTE24
